# Supplementary material for: Layer-by-Layer Biopolymer-Coated Deformable Liposomes–In Situ Gel: A Hybrid Strategy for Enhanced Ocular Delivery of Itraconazole: In Vitro and In Vivo Appraisal
Source: Gels. 2024 Dec 31;11(1):19. doi: 10.3390/gels11010019 (PMC11765087; doi:10.3390/gels11010019)
Supplement: Supplementary file 1 [file gels-11-00019-s001.zip]

Archive with 1 entries (1 files):
- gels-3321919-supplementary.pdf
